# Supplementary material for: Enhanced Photovoltaic Properties of Y6 Derivatives with Asymmetric Terminal Groups: A Theoretical Insight
Source: Int J Mol Sci. 2023 Sep 29;24(19):14753. doi: 10.3390/ijms241914753 (PMC10572497; doi:10.3390/ijms241914753)
Supplement: Supplementary file 1 [file ijms-24-14753-s001.zip]

Archive with 1 entries (1 files):
- ijms-2590973-supplementary.pdf
